# Supplementary material for: Genome-Wide Association Study Adjusted for Occupational and Environmental Factors for Bladder Cancer Susceptibility
Source: Genes (Basel). 2022 Feb 28;13(3):448. doi: 10.3390/genes13030448 (PMC8950368; doi:10.3390/genes13030448)
Supplement: Supplementary file 1 [file genes-13-00448-s001.zip]

Archive with 13 entries (11 files):
- genes-1596190-supplementary/
- genes-1596190-supplementary/Supplements MDPI/
- genes-1596190-supplementary/Supplements MDPI/Sup Figure S1.pdf
- genes-1596190-supplementary/Supplements MDPI/Sup Figure S2.pdf
- genes-1596190-supplementary/Supplements MDPI/Sup Figure S3.pdf
- genes-1596190-supplementary/Supplements MDPI/Sup Figure S4.pdf
- genes-1596190-supplementary/Supplements MDPI/Sup Table S1.pdf
- genes-1596190-supplementary/Supplements MDPI/Sup Table S2.pdf
- genes-1596190-supplementary/Supplements MDPI/Sup Table S3.pdf
- genes-1596190-supplementary/Supplements MDPI/Sup Table S4.pdf
- genes-1596190-supplementary/Supplements MDPI/Sup Table S5.pdf
- genes-1596190-supplementary/Supplements MDPI/Sup Table S6.pdf
- genes-1596190-supplementary/Supplements MDPI/Sup Table S7.pdf
